# Supplementary material for: Differentiated SH-SY5Y cells exhibit neuronal features but lack synaptic maturity
Source: Cell Death Discov. 2026 Apr 14;12:302. doi: 10.1038/s41420-026-03094-y (PMC13369904; doi:10.1038/s41420-026-03094-y)
Supplement: Supplementary file 12 — Row Excel data for Fig. B2 [file 41420_2026_3094_MOESM12_ESM.xlsx]

## Sheet: SYP
	Relative Increase to D0
sample	DPD0	DPD7	DPD14	DPD21	DPD28
n1	1	1.81961	6.66025	9.05254	12.8371
n2	1	1.02077	2.91556	5.13313	6.63704
n3	1	1.21413	3.78587	6.34904	8.67666

## Sheet: SYN
	Relative Increase to D0
sample	DPD0	DPD7	DPD14	DPD21	DPD28
n1	1	3.50798	5.59838	15.5739	16.6691
n2	1	5.42433	4.13912	10.2734	17.7072
n3	1	4.76298	6.12895	13.7424	17.1217

## Sheet: PSD95
	Relative Increase to D0
sample	DPD0	DPD7	DPD14	DPD21	DPD28
n1	1	1.15762	0.879094	1.10453	1.1396
n2	1	1.17988	1.50959	1.31365	1.05954
n3	1	1.2241	1.31075	1.62335	2.06969
